# Supplementary material for: Evaluation of an electricity-independent method for IS2404 Loop-mediated isothermal amplification (LAMP) diagnosis of Buruli ulcer in resource-limited settings
Source: PLoS Negl Trop Dis. 2024 Aug 14;18(8):e0012338. doi: 10.1371/journal.pntd.0012338 (PMC11346967; doi:10.1371/journal.pntd.0012338)
Supplement: S1 Data — (XLSX) [file pntd.0012338.s006.xlsx]

## Sheet: Sheet1
Date(dd-mmm-yy)	Time(hh:mm:ss)	Time (mins)	Temperature I/O-1(°C)	Temperature I/O-2(°C)	Temperature I/O-3(°C)	Alarm		Comment: OMEGA OM-DAQPRO-5300 Serial number: 901458
2015-07-19	16:42:18	0	32,346	30,612	22,205
2015-07-19	16:43:18	1	31,972	30,952	22,59			Alarm levels setup:
2015-07-19	16:44:18	2	33,162	32,414	22,8
2015-07-19	16:45:18	3	34,726	34,148	22,415
2015-07-19	16:46:18	4	36,358	36,052	22,17
2015-07-19	16:47:18	5	38,024	37,854	22,415
2015-07-19	16:48:18	6	39,724	39,656	21,995
2015-07-19	16:49:18	7	41,452	41,485	21,995
2015-07-19	16:50:18	8	42,805	43,069	22,065
2015-07-19	16:51:18	9	44,125	44,653	22,17
2015-07-19	16:52:18	10	45,379	46,039	22,345
2015-07-19	16:53:18	11	46,633	47,425	22,03
2015-07-19	16:54:18	12	47,788	48,679	22,275
2015-07-19	16:55:18	13	48,712	49,603	21,995
2015-07-19	16:56:18	14	49,603	50,759	21,925
2015-07-19	16:57:18	15	50,627	51,683	22,275
2015-07-19	16:58:18	16	51,386	52,475	22,03
2015-07-19	16:59:18	17	52,178	53,267	21,925
2015-07-19	17:00:18	18	52,673	53,861	21,89
2015-07-19	17:01:18	19	53,399	54,488	21,82
2015-07-19	17:02:18	20	53,828	55,016	22,065
2015-07-19	17:03:18	21	54,389	55,544	22,275
2015-07-19	17:04:18	22	54,851	56,006	22,485
2015-07-19	17:05:18	23	55,082	56,402	22,205
2015-07-19	17:06:18	24	55,379	56,765	22,1
2015-07-19	17:07:18	25	55,94	57,062	22,1
2015-07-19	17:08:18	26	56,105	57,524	21,855
2015-07-19	17:09:18	27	56,435	57,689	21,785
2015-07-19	17:10:18	28	56,732	57,854	22,03
2015-07-19	17:11:18	29	56,864	58,151	21,645
2015-07-19	17:12:18	30	57,095	58,316	21,75
2015-07-19	17:13:18	31	57,293	58,679	21,68
2015-07-19	17:14:18	32	57,491	58,745	21,82
2015-07-19	17:15:18	33	57,59	58,778	21,68
2015-07-19	17:16:18	34	57,656	58,91	21,75
2015-07-19	17:17:18	35	56,138	57,128	22,555
2015-07-19	17:18:18	36	56,006	57,194	21,715
2015-07-19	17:19:18	37	56,204	57,491	21,925
2015-07-19	17:20:18	38	56,567	57,788	21,82
2015-07-19	17:21:18	39	57,029	58,25	21,855
2015-07-19	17:22:18	40	57,359	58,58	21,505
2015-07-19	17:23:18	41	57,689	58,943	21,96
2015-07-19	17:24:18	42	58,085	59,108	21,855
2015-07-19	17:25:18	43	58,217	59,273	21,82
2015-07-19	17:26:18	44	58,58	59,603	21,645
2015-07-19	17:27:18	45	58,778	59,702	21,47
2015-07-19	17:28:18	46	58,976	59,834	21,645
2015-07-19	17:29:18	47	59,174	60	21,47
2015-07-19	17:30:18	48	59,306	60,096	21,505
2015-07-19	17:31:18	49	59,174	60,128	21,575
2015-07-19	17:32:18	50	59,372	60,32	21,47
2015-07-19	17:33:18	51	59,504	60,288	21,4
2015-07-19	17:34:18	52	59,471	60,384	21,61
2015-07-19	17:35:18	53	59,702	60,384	21,435
2015-07-19	17:36:18	54	59,537	60,512	21,68
2015-07-19	17:37:18	55	59,636	60,384	22,03
2015-07-19	17:38:18	56	59,636	60,384	21,925
2015-07-19	17:39:18	57	59,702	60,576	21,89
2015-07-19	17:40:18	58	59,537	60,416	21,435
2015-07-19	17:41:18	59	59,636	60,416	21,505
2015-07-19	17:42:18	60	59,735	60,48	21,33
2015-07-19	17:43:18	61	59,834	60,544	21,33
2015-07-19	17:44:18	62	59,702	60,48	21,12
2015-07-19	17:45:18	63	59,867	60,544	21,435
2015-07-19	17:46:18	64	59,933	60,608	21,085
2015-07-19	17:47:18	65	59,801	60,448	21,12
2015-07-19	17:48:18	66	59,636	60,448	21,4
2015-07-19	17:49:18	67	59,735	60,32	21,225
2015-07-19	17:50:18	68	59,702	60,416	21,155
2015-07-19	17:51:18	69	59,768	60,288	21,19
2015-07-19	17:52:18	70	59,669	60,448	21,05
2015-07-19	17:53:18	71	59,702	60,416	21,19
2015-07-19	17:54:18	72	59,735	60,32	21,225
2015-07-19	17:55:18	73	59,735	60,384	21,225
2015-07-19	17:56:18	74	59,57	60,256	21,33
2015-07-19	17:57:18	75	59,636	60,16	21,295
2015-07-19	17:58:18	76	59,57	60,224	21,015
2015-07-19	17:59:18	77	59,504	60,128	21,085
2015-07-19	18:00:18	78	59,504	60,128	20,91
2015-07-19	18:01:18	79	59,471	60,16	20,875
2015-07-19	18:02:18	80	59,438	60,096	20,98
2015-07-19	18:03:18	81	59,471	60,032	20,945
2015-07-19	18:04:18	82	59,405	60,032	20,945
2015-07-19	18:05:18	83	59,306	60,032	21,26
2015-07-19	18:06:18	84	59,405	60,032	21,19
2015-07-19	18:07:18	85	59,273	60,065	21,12
2015-07-19	18:08:18	86	59,174	59,999	21,33
2015-07-19	18:09:18	87	59,042	59,735	20,91
2015-07-19	18:10:18	88	59,174	59,801	20,945
2015-07-19	18:11:18	89	59,141	59,768	21,05
2015-07-19	18:12:18	90	59,042	59,702	20,91
2015-07-19	18:13:18	91	58,943	59,801	20,91
2015-07-19	18:14:18	92	58,943	59,834	21,05
2015-07-19	18:15:18	93	58,877	59,603	20,98
2015-07-19	18:16:18	94	58,943	59,669	21,015
2015-07-19	18:17:18	95	58,877	59,471	20,84
2015-07-19	18:18:18	96	58,844	59,537	20,77
2015-07-19	18:19:18	97	58,712	59,471	20,7
2015-07-19	18:20:18	98	58,646	59,372	21,12
2015-07-19	18:21:18	99	58,514	59,438	21,26
2015-07-19	18:22:18	100	58,58	59,339	21,19
2015-07-19	18:23:18	101	58,448	59,24	21,19
2015-07-19	18:24:18	102	58,448	59,24	20,98
2015-07-19	18:25:18	103	58,415	59,075	21,085
2015-07-19	18:26:18	104	58,283	59,207	21,365
2015-07-19	18:27:18	105	58,316	59,108	21,435
2015-07-19	18:28:18	106	58,217	58,943	21,505
2015-07-19	18:29:18	107	58,184	58,976	21,155
2015-07-19	18:30:18	108	58,019	58,91	21,015
2015-07-19	18:31:18	109	58,118	58,844	21,19
2015-07-19	18:32:18	110	58,217	58,844	20,77
2015-07-19	18:33:18	111	58,019	58,844	21,015
2015-07-19	18:34:18	112	58,085	58,91	20,735
2015-07-19	18:35:18	113	57,986	58,712	21,12
2015-07-19	18:36:18	114	58,052	58,811	21,015
2015-07-19	18:37:18	115	57,953	58,811	20,63
2015-07-19	18:38:18	116	58,019	58,679	20,91
2015-07-19	18:39:18	117	57,92	58,745	20,665
2015-07-19	18:40:18	118	57,986	58,745	20,91
2015-07-19	18:41:18	119	57,986	58,712	21,05
2015-07-19	18:42:18	120	58,019	58,712	20,77
2015-07-19	18:43:18	121	58,052	58,712	20,63
2015-07-19	18:44:18	122	57,92	58,679	21,155
2015-07-19	18:45:18	123	57,953	58,679	20,84
2015-07-19	18:46:18	124	57,986	58,679	20,7
